# Supplementary material for: AKT1 mediates multiple phosphorylation events that functionally promote HSF1 activation
Source: FEBS J. 2022 Feb 11;289(13):3876–93. doi: 10.1111/febs.16375 (PMC9309721; doi:10.1111/febs.16375)
Supplement: Supplementary file 1 — Fig. S1. HSF1 protein stability is not affected by AKT1 presence. Fig. S2. Serine to Glutamate Mutation does not result in a Phospho‐mimic for HSF1 phosphorylation sites. Fig. S3. HSF1 activity in the presence of CDK9 and TFIIB is reduced with T527A mutation. Table S1. AKT1 has a unique phosphorylation pattern on the HSF1 protein. [file FEBS-289-3876-s001.zip]

Archive with 1 entries (1 files):
- febs16375-sup-0001-Supinfo.pdf
